# Supplementary material for: Landscape-level movement patterns by lions in western Serengeti: comparing the influence of inter-specific competitors, habitat attributes and prey availability
Source: Mov Ecol. 2016 Jul 1;4:17. doi: 10.1186/s40462-016-0082-9 (PMC4929767; doi:10.1186/s40462-016-0082-9)
Supplement: Additional file 9: Table S1. — Results of competition to determine best model for each hypothesis (INTER, LAND and PREY) for each Season (DRY and WET). Best models as determined by ΔAIC are highlighted using bold text. Where ΔAIC < 2 the model with the fewest parameters was selected as the best model. (XLSX 12 kb) [file 40462_2016_82_MOESM9_ESM.xlsx]

## Sheet: Table S1
	Season	Hypothesis	Model variables	AIC	Delta AIC
	DRY	INTER	Log (Hyena UD value)	-295.228	0
		LAND	Distance to permanent water + Log(Slope)	-298.523	0
			Distance to permanent water + Cover + Log (Slope)	-297.502	1.0211
			Distance to permanent water	-297.18	1.3432
			Distance to permanent water + Elevation + Log (Slope)	-296.625	1.8981
			Distance to permanent water + Cover	-296.028	2.4946
			Distance to permanent water + Cover + Elevation + Log(Slope)	-295.515	3.0074
			Distance to permanent water + Elevation	-295.377	3.1461
			Distance to permanent water + Cover + Elevation	-294.096	4.4267
			Log(Slope)	-292.97	5.5525
			Cover + Log(Slope)	-291.84	6.6831
			Elevation + Log(Slope)	-291.498	7.0251
			Cover + Elevation + Log(Slope)	-290.14	8.3823
			Cover	-289.965	8.5577
			Elevation	-289.983	8.5401
			Cover + Elevation	-288.471	10.0518
		PREY	Average biomass	-298.978	0
			Average biomass + Frequency	-298.005	0.9736
			Frequency	-290.047	8.9314
	WET	INTER	Log (Hyena UD value)	-306.331	0
		LAND	Distance to embankment	-309.981	0
			Distance to embankment + Log(Slope)	-309.462	0.5195
			Distance to water + Distance to embankment	-309.245	0.7363
			Distance to embankment + Cover	-308.994	0.9874
			Distance to embankment + Cover + Log(Slope)	-308.587	1.3947
			Distance to water + Distance to embankment + Log(Slope)	-308.823	1.1586
			Distance to water + Distance to embankment + Cover	-308.206	1.7753
			Distance to embankment + Elevation	-308.073	1.9087
			Distance to water + Distance to embankment + Cover + Log(Slope)	-307.894	2.0873
			Distance to embankment + Elevation + Log(Slope)	-307.773	2.2087
			Log(Slope)	-307.37	2.611
			Distance to water + Distance to embankment + Elevation	-307.339	2.6428
			Distance to water + Distance to embankment + Elevation + Log(Slope)	-307.095	2.8866
			Distance to embankment + Cover + Elevation	-307.05	2.9311
			Cover	-306.921	3.0605
			Distance to embankment + Cover + Elevation + Log(Slope)	-306.789	3.1925
			Cover + Log(Slope)	-306.666	3.3156
			Distance to water + Distance to embankment + Cover + Elevation	-306.265	3.7168
			Distance to water	-305.984	3.9973
			Elevation	-305.748	4.2332
			Distance to water + Log(Slope)	-305.663	4.3185
			Elevation + Log(Slope)	-305.446	4.5352
			Distance to water + Cover	-305.148	4.8331
			Distance to water + Cover + Log(Slope)	-304.946	5.0354
			Cover + Elevation	-304.921	5.0605
			Cover + Elevation + Log(Slope)	-304.712	5.2693
			Distance to water + Elevation	-303.986	5.9953
			Distance to water + Cover + Elevation	-303.149	6.8327
			Distance to water + Elevation + Log(Slope)	-303.732	6.2492
			Distance to water + Cover + Elevation + Log(Slope)	-302.988	6.994
		PREY	Frequency	-306.286	0
			Average biomass	-305.973	0.3124
			Average biomass + Frequency	-305.556	0.7302
